# Supplementary material for: Age and Season Effect the Timing of Adult Worker Honeybee Infection by Nosema ceranae
Source: Front Cell Infect Microbiol. 2022 Jan 28;11:823050. doi: 10.3389/fcimb.2021.823050 (PMC8836290; doi:10.3389/fcimb.2021.823050)
Supplement: Supplementary file 1 [file DataSheet_1.zip]

Archive with 4 entries (4 files):
- Figure S1.tif
- Figure S2.pdf
- Table S1.pdf
- Table S2.pdf
